# Supplementary material for: Maximizing Completion of the Two-Dose COVID-19 Vaccine Series with Aid from Infographics
Source: Vaccines (Basel). 2021 Oct 22;9(11):1229. doi: 10.3390/vaccines9111229 (PMC8618920; doi:10.3390/vaccines9111229)
Supplement: Supplementary file 1 [file vaccines-09-01229-s001.zip]

Archive with 1 entries (1 files):
- vaccines-1373640-supplementary.pdf
